# Supplementary material for: Curdlan-Reinforced Chitosan/Polyacrylate Interpenetrating Hydrogels with Enhanced Mechanical Stability for Gastric Retention and pH-Responsive Drug Release
Source: Gels. 2026 Apr 30;12(5):378. doi: 10.3390/gels12050378 (PMC13206096; doi:10.3390/gels12050378)
Supplement: Supplementary file 1 [file gels-12-00378-s001.zip]

Archive with 1 entries (1 files):
- gels-4258215-supplementary.pdf
